# Supplementary material for: Astrocytic GLUT1 deletion in adult mice enhances glucose metabolism and resilience to stroke
Source: Nat Commun. 2025 May 6;16:4190. doi: 10.1038/s41467-025-59400-2 (PMC12056070; doi:10.1038/s41467-025-59400-2)
Supplement: Supplementary file 4 — Source Data [file 41467_2025_59400_MOESM4_ESM.xlsx]

## Sheet: Fig. 1c+d
Ctrl	cKO
0.93332	0.565288
1.12922	0.430162
0.816188	0.650506
1.02635	0.432199
1.09493
Uncropped blots:

## Sheet: Fig. 1i
Ctrl	cKO
6.6499	7.6211
3.92674	10.0561
5.88347	7.67411
10.8779	8.01851
14.9285	9.06307

## Sheet: Fig. 1j
Ctrl	cKO
103	20
93	34
98	24
100	32
106	44

## Sheet: Fig. 1k
Ctrl	cKO			Sample	Genotype	Slc2a1.E3_8.CPM	avg CPM Ctrls	Normalized	in %
1.02525	0.250296			AstroTRAP_11	Ctrl	22.9299	22.3652	1.02525	1.02525
0.993522	0.384519			AstroTRAP_15	Ctrl	22.2204		0.993522	0.993522
0.981231	0.365879			AstroTRAP_19	Ctrl	21.9455		0.981231	0.981231
	0.293112			AstroTRAP_1	cKO	5.59792		0.250296	0.250296
				AstroTRAP_17	cKO	8.59986		0.384519	0.384519
				AstroTRAP_5	cKO	8.18297		0.365879	0.365879
				AstroTRAP_9	cKO	6.55553		0.293112	0.293112

## Sheet: Fig. 1l
	Ctrl			cKO
Slc2a2	0.05	0.01	0	0.03	0	0.02	0.01
Slc2a3	5.83	4.99	7.26	5.39	9.04	10.12	4.42
Slc2a4	1.4	1.37	2.49	0.61	0	0	1.31
Slc2a5	0.38	0.61	0.52	0.56	1.29	0.42	0.18
Slc2a6	2.24	1.95	4.76	2.35	2.41	3.67	1.19
Slc2a7	0	0	0	0	0	0	0
Slc2a8	18.09	15.98	12.22	12.89	15.28	16.95	12.59
Slc2a9	0.13	0	0	0	0	0	0.05
Slc2a10	2.49	4.74	1.28	2.35	1.14	2.56	2.63
Slc2a12	0.58	0.7	0.94	0.6	1.18	0.63	1.16
Slc16a1	3.91	3.97	5.54	5.5	2.78	3.45	5.22
Slc16a7	0.94	1.61	2.71	0.83	2.36	1.11	1.37
Slc16a8	0	0	0	0.07	0	0.75	0
Slc16a3	0.11	0.42	0.36	0.53	0	0.38	0.06

## Sheet: Fig. 2b
Ctrl	cKO
0.875	2.5
1.75	1.625
1.75	1.875
1.875	1.875
1.75	1.625
1.125	1.625
2	1.25
1.625	1.375
1.375	1.625
1.5	1.75
2.375	2

## Sheet: Fig. 2d
	Ctrl											cKO
AnimalID	#5	#2	#19	#3	#20	#13	#1	#22	#14	#7	#18	#17	#4	#6	#21	#10	#11	#16	#15	#8	#12	#9
Day 1	64.4556	86.4778	180	81.7555	132.867	94.5222	87.8111	136.845	135.433	71.4667	77.6778	122.211	134.944	91.5889	128.756	135.244	70.9556	180.456	57.8333	74.8778	13.4667	128.389
Day 2	31.2444	18.5111	23.5445	19.6333	18.5333	26.0445	21.5889	54.7111	12.5	23.5889	19.3778	12.2778	16.8333	44.8222	34.2333	41.5111	21.1778	122.656	21.7	71.8222	14.8444	46.6667
Day 3	11.7	14.0222	18.5333	25.4778	16.1556	17.7778	11.0333	15.5	15.8444	22.5556	17.6667	13.3667	8.68889	22.8889	20.1444	48.9444	27.3444	39.7889	11.7889	6.15556	7.77778	17.5445
Day 4	12.4	11.0889	8.62222	8.01111	16.0111	19.9	5.46667	8.35556	10.8667	7.73333	10.0222	13.0889	21.3556	6.07778	9.62222	14.4333	12.5111	34.7333	6.37778	6.56667	5.72222	6.7

## Sheet: Fig. 2e
	Ctrl											cKO
AnimalID	#5	#2	#19	#3	#20	#13	#1	#22	#14	#7	#18	#17	#4	#6	#21	#10	#11	#16	#15	#8	#12	#9
m10	1	2	2	0	1	0	1	0	1	1	1	0	0	1	1	1	1	1	0	1	0	1
m9	1	1	0	0	2	0	1	1	0	1	2	0	1	1	0	0	2	1	1	1	0	1
m8	1	1	0	0	1	1	1	1	0	0	1	0	1	1	0	0	1	1	1	2	0	1
m7	1	1	0	0	0	1	1	1	1	0	1	0	1	0	2	1	2	1	1	1	0	0
m6	1	1	0	1	0	1	1	1	0	0	0	0	1	0	1	1	2	0	1	0	0	0
m5	1	1	1	1	1	1	2	1	0	0	1	1	1	0	0	1	1	0	1	0	1	2
m4	1	1	1	4	1	1	2	1	0	0	1	1	1	0	0	1	4	0	2	0	2	1
m3	2	3	1	1	1	2	1	1	0	0	1	2	1	1	1	1	1	0	3	0	3	0
m2	2	2	1	1	4	2	1	2	1	0	2	3	1	3	1	2	3	0	3	0	4	2
m1	2	3	8	3	5	4	2	5	5	1	3	3	4	5	2	3	1	1	6	2	5	1
target	6	11	10	6	7	4	8	9	3	6	10	7	6	11	10	3	8	7	11	7	5	5
p1	3	5	6	4	5	5	5	5	2	3	6	5	3	5	6	3	6	3	9	4	3	4
p2	0	3	0	3	3	3	2	3	2	1	2	2	3	2	3	3	1	1	4	1	1	4
p3	0	3	1	2	1	1	1	1	2	0	1	0	2	1	2	1	0	2	0	0	2	1
p4	0	2	0	2	0	0	0	1	2	0	0	1	0	1	2	1	0	0	1	0	1	1
p5	0	2	0	1	0	1	0	0	2	0	3	0	0	1	1	1	1	0	0	0	0	2
p6	0	1	0	2	0	1	0	1	0	1	2	1	2	0	1	0	2	1	1	0	0	1
p7	0	3	1	1	1	2	0	3	2	1	1	2	1	1	1	1	0	2	3	1	0	1
p8	1	2	1	1	0	2	1	1	1	1	2	0	0	0	1	1	2	0	2	2	0	1
p9	0	2	0	1	0	0	0	0	0	2	2	0	0	0	1	1	0	0	1	0	0	2
p10	0	3	0	0	0	1	1	0	1	1	0	0	1	0	1	0	0	0	0	0	0	1
opp	0	1	0	0	1	1	1	0	1	1	1	0	0	1	0	0	0	2	0	0	0	1

## Sheet: Fig. 2f
Ctrl	cKO
5.08511	7.32618
11.05	6.78619
7.54792	7.24767
7.78167	9.02764
8.18389	9.25006
8.43188	9.63363
8.19253	5.51631
8.17638	8.9385
7.33236	6.44754
5.57704	4.76066
9.16572	7.57634

## Sheet: Fig. 2g
	Ctrl											cKO
AnimalID	#5	#2	#19	#3	#20	#13	#1	#22	#14	#7	#18	#17	#4	#6	#21	#10	#11	#16	#15	#8	#12
Acquisition	20	33	26	15	56	9	8	13	9	23	10	42	21	18	8	20	50	14	14	25	41
Test 1h	110	66	73	32	90	38	152	24	74	106	32	91	35	71	33	62	47	205	83	120	55
Test 24h	79	49	23	32	19	21	113	22	26	116	20	87	50	48	19	74	51	28	40	22	55

[truncated: 26 more sheets: Fig. 3d+e, Fig. 4b+c, Fig. 4f, Fig. 5c, Fig. 5d, Fig. 5f, Fig. 5h, Fig. 5i, Suppl. Fig. 1d, Suppl. Fig. 1f, Suppl. Fig. 1h, Suppl. Fig. 2a, Suppl. Fig. 2b, Suppl. Fig. 2c, Suppl. Fig. 3a, Suppl. Fig. 3b, Suppl. Fig. 3d, Suppl. Fig. 3e, Suppl. Fig. 3f, Suppl. Fig. 3g …]
